# Supplementary material for: An Interactive Constraint-Based Decision-Support Tool for Pharmaceutical Formulation Development
Source: Pharmaceutics. 2026 May 22;18(6):635. doi: 10.3390/pharmaceutics18060635 (PMC13304797; doi:10.3390/pharmaceutics18060635)
Supplement: Supplementary file 1 [file pharmaceutics-18-00635-s001.zip]

Archive with 2 entries (2 files):
- data.json
- user-experiments-MDPI.zip
