# Supplementary material for: An Interactive Constraint-Based Decision-Support Tool for Pharmaceutical Formulation Development
Source: Pharmaceutics. 2026 May 22;18(6):635. doi: 10.3390/pharmaceutics18060635 (PMC13304797; doi:10.3390/pharmaceutics18060635)
Supplement: Supplementary file 1 [file pharmaceutics-18-00635-s001.zip › data.json]

{
  "levels": [
    {
      "id": 1,
      "level_number": "l0",
      "block_name": "LEVEL 0",
      "level_desc": "api_modality_selection",
      "children_count": 2,
      "level_class": "level_0"
    },
    {
      "id": 2,
      "level_number": "l1",
      "block_name": "LEVEL 1",
      "level_desc": "route_and_dosage_family_selection",
      "children_count": 6,
      "level_class": "level_1"
    },
    {
      "id": 3,
      "level_number": "l2",
      "block_name": "LEVEL 2",
      "level_desc": "manufacturing_strategy_selection",
      "children_count": 4,
      "level_class": "level_2"
    },
    {
      "id": 4,
      "level_number": "l3",
      "block_name": "LEVEL 3",
      "level_desc": "product_profile_selection",
      "children_count": 8,
      "level_class": "level_3"
    },
    {
      "id": 5,
      "level_number": "dosage",
      "block_name": "SUGGESTED DOSAGE FORM",
      "level_desc": "final_dosage_form_output",
      "children_count": 7,
      "level_class": "level_4"
    }
  ],
  "blocks": [
    {
      "block_id": 1,
      "level_number": "l0",
      "block_name": "Small Molecules",
      "class": "sm",
      "color": "#f7f7f7",
      "position": 1
    },
    {
      "block_id": 2,
      "level_number": "l0",
      "block_name": "Biologics",
      "class": "bi",
      "color": "#f7f7f7",
      "position": 2
    },
    {
      "block_id": 3,
      "level_number": "l1",
      "block_name": "Oral Solid",
      "class": "os",
      "color": "#f7f7f7",
      "position": 1
    },
    {
      "block_id": 4,
      "level_number": "l1",
      "block_name": "Oral Liquid",
      "class": "ol",
      "color": "#f7f7f7",
      "position": 2
    },
    {
      "block_id": 5,
      "level_number": "l1",
      "block_name": "Topical",
      "class": "top",
      "color": "#f7f7f7",
      "position": 3
    },
    {
      "block_id": 6,
      "level_number": "l1",
      "block_name": "Inhalation",
      "class": "inh",
      "color": "#f7f7f7",
      "position": 4
    },
    {
      "block_id": 7,
      "level_number": "l1",
      "block_name": "Injectable",
      "class": "inj",
      "color": "#d9d9d9",
      "position": 5
    },
    {
      "block_id": 8,
      "level_number": "l1",
      "block_name": "Transdermal",
      "class": "tr",
      "color": "#d9d9d9",
      "position": 6
    },
    {
      "block_id": 9,
      "level_number": "l2",
      "block_name": "Conventional Solid Processing",
      "class": "csp",
      "color": "#d9d9d9",
      "position": 1
    },
    {
      "block_id": 10,
      "level_number": "l2",
      "block_name": "Wet / Liquid Processing",
      "class": "wlp",
      "color": "#bdbdbd",
      "position": 2
    },
    {
      "block_id": 11,
      "level_number": "l2",
      "block_name": "Sterile Processing",
      "class": "stp",
      "color": "#969696",
      "position": 3
    },
    {
      "block_id": 12,
      "level_number": "l2",
      "block_name": "Specialized Delivery Fabrication",
      "class": "sdf",
      "color": "#969696",
      "position": 4
    },
    {
      "block_id": 13,
      "level_number": "l3",
      "block_name": "Conventional Oral Solid Profile",
      "class": "cosp",
      "color": "#f7f7f7",
      "position": 1
    },
    {
      "block_id": 14,
      "level_number": "l3",
      "block_name": "Modified-Release Oral Profile",
      "class": "mrop",
      "color": "#f7f7f7",
      "position": 2
    },
    {
      "block_id": 15,
      "level_number": "l3",
      "block_name": "Flexible-Dose Liquid Profile",
      "class": "fdlp",
      "color": "#f7f7f7",
      "position": 3
    },
    {
      "block_id": 16,
      "level_number": "l3",
      "block_name": "Sterile Injectable Profile",
      "class": "sip",
      "color": "#f7f7f7",
      "position": 4
    },
    {
      "block_id": 17,
      "level_number": "l3",
      "block_name": "Transdermal Patch Profile",
      "class": "tpp",
      "color": "#d9d9d9",
      "position": 5
    },
    {
      "block_id": 18,
      "level_number": "l3",
      "block_name": "Topical Local-Delivery Profile",
      "class": "tldp",
      "color": "#d9d9d9",
      "position": 6
    },
    {
      "block_id": 19,
      "level_number": "l3",
      "block_name": "Inhaled Delivery Profile",
      "class": "idp",
      "color": "#d9d9d9",
      "position": 7
    },
    {
      "block_id": 20,
      "level_number": "l3",
      "block_name": "Protected / Specialized Profile",
      "class": "psp",
      "color": "#bdbdbd",
      "position": 8
    },
    {
      "block_id": 21,
      "level_number": "dosage",
      "block_name": "Immediate-Release Tablet",
      "class": "irtab",
      "color": "#f7f7f7",
      "position": 1
    },
    {
      "block_id": 22,
      "level_number": "dosage",
      "block_name": "Capsule / Modified-Release Oral Solid",
      "class": "mros",
      "color": "#f7f7f7",
      "position": 2
    },
    {
      "block_id": 23,
      "level_number": "dosage",
      "block_name": "Oral Solution / Suspension",
      "class": "orliq",
      "color": "#f7f7f7",
      "position": 3
    },
    {
      "block_id": 24,
      "level_number": "dosage",
      "block_name": "Sterile Injectable Product",
      "class": "sinj",
      "color": "#f7f7f7",
      "position": 4
    },
    {
      "block_id": 25,
      "level_number": "dosage",
      "block_name": "Transdermal Patch",
      "class": "tpatch",
      "color": "#f7f7f7",
      "position": 5
    },
    {
      "block_id": 26,
      "level_number": "dosage",
      "block_name": "Topical Semisolid",
      "class": "topsem",
      "color": "#f7f7f7",
      "position": 6
    },
    {
      "block_id": 27,
      "level_number": "dosage",
      "block_name": "Inhaled Product",
      "class": "inhprod",
      "color": "#f7f7f7",
      "position": 7
    }
  ],
  "edges": [
    {
      "edge_id": "1",
      "parent": 1,
      "child": 3
    },
    {
      "edge_id": "2",
      "parent": 1,
      "child": 4
    },
    {
      "edge_id": "3",
      "parent": 1,
      "child": 5
    },
    {
      "edge_id": "4",
      "parent": 1,
      "child": 6
    },
    {
      "edge_id": "5",
      "parent": 1,
      "child": 7
    },
    {
      "edge_id": "6",
      "parent": 1,
      "child": 8
    },
    {
      "edge_id": "7",
      "parent": 2,
      "child": 4
    },
    {
      "edge_id": "8",
      "parent": 2,
      "child": 7
    },
    {
      "edge_id": "9",
      "parent": 3,
      "child": 9
    },
    {
      "edge_id": "10",
      "parent": 3,
      "child": 10
    },
    {
      "edge_id": "11",
      "parent": 4,
      "child": 10
    },
    {
      "edge_id": "12",
      "parent": 5,
      "child": 12
    },
    {
      "edge_id": "13",
      "parent": 6,
      "child": 12
    },
    {
      "edge_id": "14",
      "parent": 7,
      "child": 11
    },
    {
      "edge_id": "15",
      "parent": 8,
      "child": 12
    },
    {
      "edge_id": "16",
      "parent": 9,
      "child": 13
    },
    {
      "edge_id": "17",
      "parent": 9,
      "child": 14
    },
    {
      "edge_id": "18",
      "parent": 9,
      "child": 20
    },
    {
      "edge_id": "19",
      "parent": 10,
      "child": 13
    },
    {
      "edge_id": "20",
      "parent": 10,
      "child": 15
    },
    {
      "edge_id": "21",
      "parent": 10,
      "child": 20
    },
    {
      "edge_id": "22",
      "parent": 11,
      "child": 16
    },
    {
      "edge_id": "23",
      "parent": 11,
      "child": 20
    },
    {
      "edge_id": "24",
      "parent": 12,
      "child": 17
    },
    {
      "edge_id": "25",
      "parent": 12,
      "child": 18
    },
    {
      "edge_id": "26",
      "parent": 12,
      "child": 19
    },
    {
      "edge_id": "27",
      "parent": 12,
      "child": 20
    },
    {
      "edge_id": "28",
      "parent": 13,
      "child": 21
    },
    {
      "edge_id": "29",
      "parent": 13,
      "child": 22
    },
    {
      "edge_id": "30",
      "parent": 14,
      "child": 22
    },
    {
      "edge_id": "31",
      "parent": 15,
      "child": 23
    },
    {
      "edge_id": "32",
      "parent": 16,
      "child": 24
    },
    {
      "edge_id": "33",
      "parent": 17,
      "child": 25
    },
    {
      "edge_id": "34",
      "parent": 18,
      "child": 26
    },
    {
      "edge_id": "35",
      "parent": 19,
      "child": 27
    },
    {
      "edge_id": "36",
      "parent": 20,
      "child": 22
    },
    {
      "edge_id": "37",
      "parent": 20,
      "child": 23
    },
    {
      "edge_id": "38",
      "parent": 20,
      "child": 24
    }
  ],
  "questions": [
    {
      "qs_id": "0",
      "level_number": "l0",
      "qs_type": "option",
      "qs_feature": "",
      "question": "What is the molecular modality of the API?"
    },
    {
      "qs_id": "1",
      "level_number": "l0",
      "qs_type": "option",
      "qs_feature": "",
      "question": "Is the API compatible with conventional oral absorption?"
    },
    {
      "qs_id": "2",
      "level_number": "l0",
      "qs_type": "option",
      "qs_feature": "",
      "question": "Is parenteral delivery inherently required for stability or bioavailability reasons?"
    },
    {
      "qs_id": "3",
      "level_number": "l1",
      "qs_type": "option",
      "qs_feature": "",
      "question": "Which route or dosage-form family is preferred?"
    },
    {
      "qs_id": "4",
      "level_number": "l1",
      "qs_type": "option",
      "qs_feature": "",
      "question": "What is the target patient population?"
    },
    {
      "qs_id": "5",
      "level_number": "l1",
      "qs_type": "option",
      "qs_feature": "",
      "question": "What is the dose burden per administration?"
    },
    {
      "qs_id": "6",
      "level_number": "l1",
      "qs_type": "option",
      "qs_feature": "",
      "question": "Is flexible dosing and/or easy swallowing required?"
    },
    {
      "qs_id": "7",
      "level_number": "l1",
      "qs_type": "option",
      "qs_feature": "",
      "question": "Is a swallowable solid dosage form acceptable for the intended population?"
    },
    {
      "qs_id": "8",
      "level_number": "l1",
      "qs_type": "option",
      "qs_feature": "",
      "question": "Are API flow and compressibility adequate for an oral solid route?"
    },
    {
      "qs_id": "9",
      "level_number": "l1",
      "qs_type": "option",
      "qs_feature": "",
      "question": "Is the API sufficiently stable in an aqueous liquid formulation?"
    },
    {
      "qs_id": "10",
      "level_number": "l1",
      "qs_type": "option",
      "qs_feature": "",
      "question": "How challenging is taste masking for an oral liquid?"
    },
    {
      "qs_id": "11",
      "level_number": "l1",
      "qs_type": "option",
      "qs_feature": "",
      "question": "Is local action on the skin or mucosal surface desired?"
    },
    {
      "qs_id": "12",
      "level_number": "l1",
      "qs_type": "option",
      "qs_feature": "",
      "question": "Can the API be engineered for inhaled delivery?"
    },
    {
      "qs_id": "13",
      "level_number": "l1",
      "qs_type": "option",
      "qs_feature": "",
      "question": "Is sterile injectable administration clinically appropriate?"
    },
    {
      "qs_id": "14",
      "level_number": "l1",
      "qs_type": "option",
      "qs_feature": "",
      "question": "Is skin permeability or patch-based delivery feasible?"
    },
    {
      "qs_id": "33",
      "level_number": "l2",
      "qs_type": "option",
      "qs_feature": "",
      "question": "Is direct compression or simple blending feasible for this product?"
    },
    {
      "qs_id": "34",
      "level_number": "l2",
      "qs_type": "option",
      "qs_feature": "",
      "question": "Is content uniformity manageable at the current drug-load category?"
    },
    {
      "qs_id": "35",
      "level_number": "l2",
      "qs_type": "option",
      "qs_feature": "",
      "question": "Are flow and compressibility adequate for conventional solid processing?"
    },
    {
      "qs_id": "36",
      "level_number": "l2",
      "qs_type": "option",
      "qs_feature": "",
      "question": "Is wet processing or liquid manufacture acceptable for this product?"
    },
    {
      "qs_id": "37",
      "level_number": "l2",
      "qs_type": "option",
      "qs_feature": "",
      "question": "Is the API stable during wet processing or liquid manufacture?"
    },
    {
      "qs_id": "38",
      "level_number": "l2",
      "qs_type": "option",
      "qs_feature": "",
      "question": "Is dose flexibility or liquid manufacture a key requirement?"
    },
    {
      "qs_id": "39",
      "level_number": "l2",
      "qs_type": "option",
      "qs_feature": "",
      "question": "Is aseptic or sterile processing feasible for this product?"
    },
    {
      "qs_id": "40",
      "level_number": "l2",
      "qs_type": "option",
      "qs_feature": "",
      "question": "Does the API benefit from gentle sterile processing due to heat or shear sensitivity?"
    },
    {
      "qs_id": "41",
      "level_number": "l2",
      "qs_type": "option",
      "qs_feature": "",
      "question": "Is the required cold-chain or preservative strategy acceptable?"
    },
    {
      "qs_id": "42",
      "level_number": "l2",
      "qs_type": "option",
      "qs_feature": "",
      "question": "Is specialized fabrication required for patch, topical, or inhaled delivery?"
    },
    {
      "qs_id": "43",
      "level_number": "l2",
      "qs_type": "option",
      "qs_feature": "",
      "question": "Are device, adhesion, or local-delivery performance requirements critical?"
    },
    {
      "qs_id": "44",
      "level_number": "l2",
      "qs_type": "option",
      "qs_feature": "",
      "question": "Is the API stable under specialized fabrication stresses such as heat, shear, or solvent exposure?"
    },
    {
      "qs_id": "45",
      "level_number": "l2",
      "qs_type": "option",
      "qs_feature": "",
      "question": "Is a more complex manufacturing route acceptable within project constraints?"
    },
    {
      "qs_id": "81",
      "level_number": "l3",
      "qs_type": "option",
      "qs_feature": "",
      "question": "Is a conventional immediate-release oral solid profile appropriate?"
    },
    {
      "qs_id": "82",
      "level_number": "l3",
      "qs_type": "option",
      "qs_feature": "",
      "question": "Is modified or prolonged release required?"
    },
    {
      "qs_id": "83",
      "level_number": "l3",
      "qs_type": "option",
      "qs_feature": "",
      "question": "Is a flexible-dose liquid profile preferred?"
    },
    {
      "qs_id": "84",
      "level_number": "l3",
      "qs_type": "option",
      "qs_feature": "",
      "question": "Is sterile systemic delivery required?"
    },
    {
      "qs_id": "85",
      "level_number": "l3",
      "qs_type": "option",
      "qs_feature": "",
      "question": "Is sustained transdermal skin delivery desired?"
    },
    {
      "qs_id": "86",
      "level_number": "l3",
      "qs_type": "option",
      "qs_feature": "",
      "question": "Is local topical delivery the main therapeutic goal?"
    },
    {
      "qs_id": "87",
      "level_number": "l3",
      "qs_type": "option",
      "qs_feature": "",
      "question": "Is pulmonary delivery the intended route?"
    },
    {
      "qs_id": "88",
      "level_number": "l3",
      "qs_type": "option",
      "qs_feature": "",
      "question": "Does the API require special protection from moisture, oxygen, light, or cold-chain stress?"
    },
    {
      "qs_id": "89",
      "level_number": "l3",
      "qs_type": "option",
      "qs_feature": "",
      "question": "Is additional product complexity acceptable to achieve protection or specialized handling?"
    }
  ],
  "question_block_links": [
    {
      "qb_link_id": "1",
      "qs_id": "0",
      "block_id": "1"
    },
    {
      "qb_link_id": "2",
      "qs_id": "0",
      "block_id": "2"
    },
    {
      "qb_link_id": "3",
      "qs_id": "1",
      "block_id": "1"
    },
    {
      "qb_link_id": "4",
      "qs_id": "1",
      "block_id": "2"
    },
    {
      "qb_link_id": "5",
      "qs_id": "2",
      "block_id": "1"
    },
    {
      "qb_link_id": "6",
      "qs_id": "2",
      "block_id": "2"
    },
    {
      "qb_link_id": "7",
      "qs_id": "3",
      "block_id": "3"
    },
    {
      "qb_link_id": "8",
      "qs_id": "3",
      "block_id": "4"
    },
    {
      "qb_link_id": "9",
      "qs_id": "3",
      "block_id": "5"
    },
    {
      "qb_link_id": "10",
      "qs_id": "3",
      "block_id": "6"
    },
    {
      "qb_link_id": "11",
      "qs_id": "3",
      "block_id": "7"
    },
    {
      "qb_link_id": "12",
      "qs_id": "3",
      "block_id": "8"
    },
    {
      "qb_link_id": "13",
      "qs_id": "4",
      "block_id": "3"
    },
    {
      "qb_link_id": "14",
      "qs_id": "4",
      "block_id": "4"
    },
    {
      "qb_link_id": "15",
      "qs_id": "4",
      "block_id": "5"
    },
    {
      "qb_link_id": "16",
      "qs_id": "4",
      "block_id": "6"
    },
    {
      "qb_link_id": "17",
      "qs_id": "4",
      "block_id": "7"
    },
    {
      "qb_link_id": "18",
      "qs_id": "4",
      "block_id": "8"
    },
    {
      "qb_link_id": "19",
      "qs_id": "5",
      "block_id": "3"
    },
    {
      "qb_link_id": "20",
      "qs_id": "5",
      "block_id": "4"
    },
    {
      "qb_link_id": "21",
      "qs_id": "5",
      "block_id": "5"
    },
    {
      "qb_link_id": "22",
      "qs_id": "5",
      "block_id": "6"
    },
    {
      "qb_link_id": "23",
      "qs_id": "5",
      "block_id": "7"
    },
    {
      "qb_link_id": "24",
      "qs_id": "5",
      "block_id": "8"
    },
    {
      "qb_link_id": "25",
      "qs_id": "6",
      "block_id": "3"
    },
    {
      "qb_link_id": "26",
      "qs_id": "6",
      "block_id": "4"
    },
    {
      "qb_link_id": "27",
      "qs_id": "6",
      "block_id": "5"
    },
    {
      "qb_link_id": "28",
      "qs_id": "6",
      "block_id": "6"
    },
    {
      "qb_link_id": "29",
      "qs_id": "6",
      "block_id": "7"
    },
    {
      "qb_link_id": "30",
      "qs_id": "6",
      "block_id": "8"
    },
    {
      "qb_link_id": "31",
      "qs_id": "7",
      "block_id": "3"
    },
    {
      "qb_link_id": "32",
      "qs_id": "8",
      "block_id": "3"
    },
    {
      "qb_link_id": "33",
      "qs_id": "9",
      "block_id": "4"
    },
    {
      "qb_link_id": "34",
      "qs_id": "10",
      "block_id": "4"
    },
    {
      "qb_link_id": "35",
      "qs_id": "11",
      "block_id": "5"
    },
    {
      "qb_link_id": "36",
      "qs_id": "12",
      "block_id": "6"
    },
    {
      "qb_link_id": "37",
      "qs_id": "13",
      "block_id": "7"
    },
    {
      "qb_link_id": "38",
      "qs_id": "14",
      "block_id": "8"
    },
    {
      "qb_link_id": "39",
      "qs_id": "33",
      "block_id": "9"
    },
    {
      "qb_link_id": "40",
      "qs_id": "34",
      "block_id": "9"
    },
    {
      "qb_link_id": "41",
      "qs_id": "35",
      "block_id": "9"
    },
    {
      "qb_link_id": "42",
      "qs_id": "36",
      "block_id": "10"
    },
    {
      "qb_link_id": "43",
      "qs_id": "37",
      "block_id": "10"
    },
    {
      "qb_link_id": "44",
      "qs_id": "38",
      "block_id": "10"
    },
    {
      "qb_link_id": "45",
      "qs_id": "39",
      "block_id": "11"
    },
    {
      "qb_link_id": "46",
      "qs_id": "40",
      "block_id": "11"
    },
    {
      "qb_link_id": "47",
      "qs_id": "41",
      "block_id": "11"
    },
    {
      "qb_link_id": "48",
      "qs_id": "42",
      "block_id": "12"
    },
    {
      "qb_link_id": "49",
      "qs_id": "43",
      "block_id": "12"
    },
    {
      "qb_link_id": "50",
      "qs_id": "44",
      "block_id": "12"
    },
    {
      "qb_link_id": "51",
      "qs_id": "45",
      "block_id": "12"
    },
    {
      "qb_link_id": "52",
      "qs_id": "81",
      "block_id": "13"
    },
    {
      "qb_link_id": "53",
      "qs_id": "82",
      "block_id": "14"
    },
    {
      "qb_link_id": "54",
      "qs_id": "83",
      "block_id": "15"
    },
    {
      "qb_link_id": "55",
      "qs_id": "84",
      "block_id": "16"
    },
    {
      "qb_link_id": "56",
      "qs_id": "85",
      "block_id": "17"
    },
    {
      "qb_link_id": "57",
      "qs_id": "86",
      "block_id": "18"
    },
    {
      "qb_link_id": "58",
      "qs_id": "87",
      "block_id": "19"
    },
    {
      "qb_link_id": "59",
      "qs_id": "88",
      "block_id": "20"
    },
    {
      "qb_link_id": "60",
      "qs_id": "89",
      "block_id": "20"
    }
  ],
  "answers_concept_definition": [
    {
      "ac_id": "0",
      "qs_id": "0",
      "affected_dosage_blocks": [
        {
          "block_id": 1,
          "possible_answers": [
            {
              "option_id": "o1",
              "value": "Small molecule",
              "validity": "valid",
              "comment": " "
            },
            {
              "option_id": "o2",
              "value": "Biologic",
              "validity": "invalid",
              "comment": " "
            },
            {
              "option_id": "o3",
              "value": "Peptide / large molecule",
              "validity": "invalid",
              "comment": " "
            }
          ]
        },
        {
          "block_id": 2,
          "possible_answers": [
            {
              "option_id": "o1",
              "value": "Small molecule",
              "validity": "invalid",
              "comment": " "
            },
            {
              "option_id": "o2",
              "value": "Biologic",
              "validity": "valid",
              "comment": " "
            },
            {
              "option_id": "o3",
              "value": "Peptide / large molecule",
              "validity": "valid",
              "comment": " "
            }
          ]
        }
      ]
    },
    {
      "ac_id": "1",
      "qs_id": "1",
      "affected_dosage_blocks": [
        {
          "block_id": 1,
          "possible_answers": [
            {
              "option_id": "o1",
              "value": "Yes",
              "validity": "valid",
              "comment": " "
            },
            {
              "option_id": "o2",
              "value": "Uncertain",
              "validity": "maybe_valid",
              "comment": " "
            },
            {
              "option_id": "o3",
              "value": "No",
              "validity": "invalid",
              "comment": " "
            }
          ]
        },
        {
          "block_id": 2,
          "possible_answers": [
            {
              "option_id": "o1",
              "value": "Yes",
              "validity": "invalid",
              "comment": " "
            },
            {
              "option_id": "o2",
              "value": "Uncertain",
              "validity": "maybe_valid",
              "comment": " "
            },
            {
              "option_id": "o3",
              "value": "No",
              "validity": "valid",
              "comment": " "
            }
          ]
        }
      ]
    },
    {
      "ac_id": "2",
      "qs_id": "2",
      "affected_dosage_blocks": [
        {
          "block_id": 1,
          "possible_answers": [
            {
              "option_id": "o1",
              "value": "Yes",
              "validity": "invalid",
              "comment": " "
            },
            {
              "option_id": "o2",
              "value": "Uncertain",
              "validity": "maybe_valid",
              "comment": " "
            },
            {
              "option_id": "o3",
              "value": "No",
              "validity": "valid",
              "comment": " "
            }
          ]
        },
        {
          "block_id": 2,
          "possible_answers": [
            {
              "option_id": "o1",
              "value": "Yes",
              "validity": "valid",
              "comment": " "
            },
            {
              "option_id": "o2",
              "value": "Uncertain",
              "validity": "maybe_valid",
              "comment": " "
            },
            {
              "option_id": "o3",
              "value": "No",
              "validity": "invalid",
              "comment": " "
            }
          ]
        }
      ]
    },
    {
      "ac_id": "3",
      "qs_id": "3",
      "affected_dosage_blocks": [
        {
          "block_id": 3,
          "possible_answers": [
            {
              "option_id": "o1",
              "value": "Oral solid",
              "validity": "valid",
              "comment": " "
            },
            {
              "option_id": "o2",
              "value": "Oral liquid",
              "validity": "maybe_valid",
              "comment": " "
            },
            {
              "option_id": "o3",
              "value": "Topical",
              "validity": "invalid",
              "comment": " "
            },
            {
              "option_id": "o4",
              "value": "Inhalation",
              "validity": "invalid",
              "comment": " "
            },
            {
              "option_id": "o5",
              "value": "Injectable",
              "validity": "invalid",
              "comment": " "
            },
            {
              "option_id": "o6",
              "value": "Transdermal",
              "validity": "invalid",
              "comment": " "
            }
          ]
        },
        {
          "block_id": 4,
          "possible_answers": [
            {
              "option_id": "o1",
              "value": "Oral solid",
              "validity": "maybe_valid",
              "comment": " "
            },
            {
              "option_id": "o2",
              "value": "Oral liquid",
              "validity": "valid",
              "comment": " "
            },
            {
              "option_id": "o3",
              "value": "Topical",
              "validity": "invalid",
              "comment": " "
            },
            {
              "option_id": "o4",
              "value": "Inhalation",
              "validity": "invalid",
              "comment": " "
            },
            {
              "option_id": "o5",
              "value": "Injectable",
              "validity": "invalid",
              "comment": " "
            },
            {
              "option_id": "o6",
              "value": "Transdermal",
              "validity": "invalid",
              "comment": " "
            }
          ]
        },
        {
          "block_id": 5,
          "possible_answers": [
            {
              "option_id": "o1",
              "value": "Oral solid",
              "validity": "invalid",
              "comment": " "
            },
            {
              "option_id": "o2",
              "value": "Oral liquid",
              "validity": "invalid",
              "comment": " "
            },
            {
              "option_id": "o3",
              "value": "Topical",
              "validity": "valid",
              "comment": " "
            },
            {
              "option_id": "o4",
              "value": "Inhalation",
              "validity": "invalid",
              "comment": " "
            },
            {
              "option_id": "o5",
              "value": "Injectable",
              "validity": "invalid",
              "comment": " "
            },
            {
              "option_id": "o6",
              "value": "Transdermal",
              "validity": "maybe_valid",
              "comment": " "
            }
          ]
        },
        {
          "block_id": 6,
          "possible_answers": [
            {
              "option_id": "o1",
              "value": "Oral solid",
              "validity": "invalid",
              "comment": " "
            },
            {
              "option_id": "o2",
              "value": "Oral liquid",
              "validity": "invalid",
              "comment": " "
            },
            {
              "option_id": "o3",
              "value": "Topical",
              "validity": "invalid",
              "comment": " "
            },
            {
              "option_id": "o4",
              "value": "Inhalation",
              "validity": "valid",
              "comment": " "
            },
            {
              "option_id": "o5",
              "value": "Injectable",
              "validity": "maybe_valid",
              "comment": " "
            },
            {
              "option_id": "o6",
              "value": "Transdermal",
              "validity": "invalid",
              "comment": " "
            }
          ]
        },
        {
          "block_id": 7,
          "possible_answers": [
            {
              "option_id": "o1",
              "value": "Oral solid",
              "validity": "invalid",
              "comment": " "
            },
            {
              "option_id": "o2",
              "value": "Oral liquid",
              "validity": "maybe_valid",
              "comment": " "
            },
            {
              "option_id": "o3",
              "value": "Topical",
              "validity": "invalid",
              "comment": " "
            },
            {
              "option_id": "o4",
              "value": "Inhalation",
              "validity": "invalid",
              "comment": " "
            },
            {
              "option_id": "o5",
              "value": "Injectable",
              "validity": "valid",
              "comment": " "
            },
            {
              "option_id": "o6",
              "value": "Transdermal",
              "validity": "invalid",
              "comment": " "
            }
          ]
        },
        {
          "block_id": 8,
          "possible_answers": [
            {
              "option_id": "o1",
              "value": "Oral solid",
              "validity": "invalid",
              "comment": " "
            },
            {
              "option_id": "o2",
              "value": "Oral liquid",
              "validity": "invalid",
              "comment": " "
            },
            {
              "option_id": "o3",
              "value": "Topical",
              "validity": "maybe_valid",
              "comment": " "
            },
            {
              "option_id": "o4",
              "value": "Inhalation",
              "validity": "invalid",
              "comment": " "
            },
            {
              "option_id": "o5",
              "value": "Injectable",
              "validity": "invalid",
              "comment": " "
            },
            {
              "option_id": "o6",
              "value": "Transdermal",
              "validity": "valid",
              "comment": " "
            }
          ]
        }
      ]
    },
    {
      "ac_id": "4",
      "qs_id": "4",
      "affected_dosage_blocks": [
        {
          "block_id": 3,
          "possible_answers": [
            {
              "option_id": "o1",
              "value": "Adult",
              "validity": "valid",
              "comment": " "
            },
            {
              "option_id": "o2",
              "value": "Pediatric",
              "validity": "maybe_valid",
              "comment": "solid oral forms may be suitable mainly for older children with adequate swallowing ability"
            },
            {
              "option_id": "o3",
              "value": "Geriatric",
              "validity": "maybe_valid",
              "comment": "swallowing difficulties may limit conventional oral solids"
            }
          ]
        },
        {
          "block_id": 4,
          "possible_answers": [
            {
              "option_id": "o1",
              "value": "Adult",
              "validity": "valid",
              "comment": " "
            },
            {
              "option_id": "o2",
              "value": "Pediatric",
              "validity": "valid",
              "comment": "liquid formulations support flexible dosing and easier administration"
            },
            {
              "option_id": "o3",
              "value": "Geriatric",
              "validity": "valid",
              "comment": "liquid formulations may help when swallowing is difficult"
            }
          ]
        },
        {
          "block_id": 5,
          "possible_answers": [
            {
              "option_id": "o1",
              "value": "Adult",
              "validity": "valid",
              "comment": " "
            },
            {
              "option_id": "o2",
              "value": "Pediatric",
              "validity": "maybe_valid",
              "comment": "topicals can be appropriate depending on indication and exposure considerations"
            },
            {
              "option_id": "o3",
              "value": "Geriatric",
              "validity": "valid",
              "comment": " "
            }
          ]
        },
        {
          "block_id": 6,
          "possible_answers": [
            {
              "option_id": "o1",
              "value": "Adult",
              "validity": "valid",
              "comment": " "
            },
            {
              "option_id": "o2",
              "value": "Pediatric",
              "validity": "maybe_valid",
              "comment": "inhaled products may be appropriate but device handling can limit use in younger children"
            },
            {
              "option_id": "o3",
              "value": "Geriatric",
              "validity": "invalid",
              "comment": "device coordination may reduce suitability"
            }
          ]
        },
        {
          "block_id": 7,
          "possible_answers": [
            {
              "option_id": "o1",
              "value": "Adult",
              "validity": "valid",
              "comment": " "
            },
            {
              "option_id": "o2",
              "value": "Pediatric",
              "validity": "maybe_valid",
              "comment": "injectables may be clinically appropriate but are generally not preferred for routine pediatric administration"
            },
            {
              "option_id": "o3",
              "value": "Geriatric",
              "validity": "maybe_valid",
              "comment": " "
            }
          ]
        },
        {
          "block_id": 8,
          "possible_answers": [
            {
              "option_id": "o1",
              "value": "Adult",
              "validity": "valid",
              "comment": " "
            },
            {
              "option_id": "o2",
              "value": "Pediatric",
              "validity": "invalid",
              "comment": "transdermal use is generally limited in pediatrics due to dosing and skin-permeability concerns"
            },
            {
              "option_id": "o3",
              "value": "Geriatric",
              "validity": "valid",
              "comment": " "
            }
          ]
        }
      ]
    },
    {
      "ac_id": "5",
      "qs_id": "5",
      "affected_dosage_blocks": [
        {
          "block_id": 3,
          "possible_answers": [
            {
              "option_id": "o1",
              "value": "<50 mg",
              "validity": "valid",
              "comment": " "
            },
            {
              "option_id": "o2",
              "value": "50-250 mg",
              "validity": "valid",
              "comment": " "
            },
            {
              "option_id": "o3",
              "value": ">250 mg",
              "validity": "valid",
              "comment": " "
            }
          ]
        },
        {
          "block_id": 4,
          "possible_answers": [
            {
              "option_id": "o1",
              "value": "<50 mg",
              "validity": "valid",
              "comment": " "
            },
            {
              "option_id": "o2",
              "value": "50-250 mg",
              "validity": "maybe_valid",
              "comment": " "
            },
            {
              "option_id": "o3",
              "value": ">250 mg",
              "validity": "invalid",
              "comment": " "
            }
          ]
        },
        {
          "block_id": 5,
          "possible_answers": [
            {
              "option_id": "o1",
              "value": "<50 mg",
              "validity": "valid",
              "comment": " "
            },
            {
              "option_id": "o2",
              "value": "50-250 mg",
              "validity": "maybe_valid",
              "comment": " "
            },
            {
              "option_id": "o3",
              "value": ">250 mg",
              "validity": "invalid",
              "comment": " "
            }
          ]
        },
        {
          "block_id": 6,
          "possible_answers": [
            {
              "option_id": "o1",
              "value": "<50 mg",
              "validity": "valid",
              "comment": " "
            },
            {
              "option_id": "o2",
              "value": "50-250 mg",
              "validity": "maybe_valid",
              "comment": " "
            },
            {
              "option_id": "o3",
              "value": ">250 mg",
              "validity": "invalid",
              "comment": " "
            }
          ]
        },
        {
          "block_id": 7,
          "possible_answers": [
            {
              "option_id": "o1",
              "value": "<50 mg",
              "validity": "valid",
              "comment": " "
            },
            {
              "option_id": "o2",
              "value": "50-250 mg",
              "validity": "maybe_valid",
              "comment": " "
            },
            {
              "option_id": "o3",
              "value": ">250 mg",
              "validity": "invalid",
              "comment": " "
            }
          ]
        },
        {
          "block_id": 8,
          "possible_answers": [
            {
              "option_id": "o1",
              "value": "<50 mg",
              "validity": "valid",
              "comment": " "
            },
            {
              "option_id": "o2",
              "value": "50-250 mg",
              "validity": "maybe_valid",
              "comment": " "
            },
            {
              "option_id": "o3",
              "value": ">250 mg",
              "validity": "invalid",
              "comment": " "
            }
          ]
        }
      ]
    },
    {
      "ac_id": "6",
      "qs_id": "6",
      "affected_dosage_blocks": [
        {
          "block_id": 3,
          "possible_answers": [
            {
              "option_id": "o1",
              "value": "Yes",
              "validity": "invalid",
              "comment": "need for flexible dosing/easy swallowing argues against conventional oral solids"
            },
            {
              "option_id": "o2",
              "value": "No",
              "validity": "valid",
              "comment": " "
            },
            {
              "option_id": "o3",
              "value": "Maybe",
              "validity": "maybe_valid",
              "comment": " "
            }
          ]
        },
        {
          "block_id": 4,
          "possible_answers": [
            {
              "option_id": "o1",
              "value": "Yes",
              "validity": "valid",
              "comment": "liquid formulations support easy swallowing and flexible dosing"
            },
            {
              "option_id": "o2",
              "value": "No",
              "validity": "maybe_valid",
              "comment": " "
            },
            {
              "option_id": "o3",
              "value": "Maybe",
              "validity": "valid",
              "comment": " "
            }
          ]
        },
        {
          "block_id": 5,
          "possible_answers": [
            {
              "option_id": "o1",
              "value": "Yes",
              "validity": "maybe_valid",
              "comment": "may bypass swallowing issues depending on indication"
            },
            {
              "option_id": "o2",
              "value": "No",
              "validity": "valid",
              "comment": " "
            },
            {
              "option_id": "o3",
              "value": "Maybe",
              "validity": "maybe_valid",
              "comment": " "
            }
          ]
        },
        {
          "block_id": 6,
          "possible_answers": [
            {
              "option_id": "o1",
              "value": "Yes",
              "validity": "maybe_valid",
              "comment": "device handling may offset swallowing advantage"
            },
            {
              "option_id": "o2",
              "value": "No",
              "validity": "valid",
              "comment": " "
            },
            {
              "option_id": "o3",
              "value": "Maybe",
              "validity": "maybe_valid",
              "comment": " "
            }
          ]
        },
        {
          "block_id": 7,
          "possible_answers": [
            {
              "option_id": "o1",
              "value": "Yes",
              "validity": "maybe_valid",
              "comment": "injectables avoid swallowing but reduce convenience"
            },
            {
              "option_id": "o2",
              "value": "No",
              "validity": "valid",
              "comment": " "
            },
            {
              "option_id": "o3",
              "value": "Maybe",
              "validity": "maybe_valid",
              "comment": " "
            }
          ]
        },
        {
          "block_id": 8,
          "possible_answers": [
            {
              "option_id": "o1",
              "value": "Yes",
              "validity": "maybe_valid",
              "comment": "transdermal delivery may support compliance in select cases"
            },
            {
              "option_id": "o2",
              "value": "No",
              "validity": "maybe_valid",
              "comment": " "
            },
            {
              "option_id": "o3",
              "value": "Maybe",
              "validity": "maybe_valid",
              "comment": " "
            }
          ]
        }
      ]
    },
    {
      "ac_id": "7",
      "qs_id": "7",
      "affected_dosage_blocks": [
        {
          "block_id": 3,
          "possible_answers": [
            {
              "option_id": "o1",
              "value": "Yes",
              "validity": "valid",
              "comment": " "
            },
            {
              "option_id": "o2",
              "value": "No",
              "validity": "invalid",
              "comment": "lack of swallowability excludes conventional oral solids"
            },
            {
              "option_id": "o3",
              "value": "Uncertain",
              "validity": "maybe_valid",
              "comment": "solid oral route may be suitable only for older children or selected patients"
            }
          ]
        }
      ]
    },
    {
      "ac_id": "8",
      "qs_id": "8",
      "affected_dosage_blocks": [
        {
          "block_id": 3,
          "possible_answers": [
            {
              "option_id": "o1",
              "value": "Good",
              "validity": "valid",
              "comment": " "
            },
            {
              "option_id": "o2",
              "value": "Moderate",
              "validity": "maybe_valid",
              "comment": " "
            },
            {
              "option_id": "o3",
              "value": "Poor",
              "validity": "invalid",
              "comment": " "
            }
          ]
        }
      ]
    },
    {
      "ac_id": "9",
      "qs_id": "9",
      "affected_dosage_blocks": [
        {
          "block_id": 4,
          "possible_answers": [
            {
              "option_id": "o1",
              "value": "Yes",
              "validity": "valid",
              "comment": " "
            },
            {
              "option_id": "o2",
              "value": "Uncertain",
              "validity": "maybe_valid",
              "comment": " "
            },
            {
              "option_id": "o3",
              "value": "No",
              "validity": "invalid",
              "comment": " "
            }
          ]
        }
      ]
    },
    {
      "ac_id": "10",
      "qs_id": "10",
      "affected_dosage_blocks": [
        {
          "block_id": 4,
          "possible_answers": [
            {
              "option_id": "o1",
              "value": "Low",
              "validity": "valid",
              "comment": " "
            },
            {
              "option_id": "o2",
              "value": "Moderate",
              "validity": "maybe_valid",
              "comment": " "
            },
            {
              "option_id": "o3",
              "value": "High",
              "validity": "maybe_valid",
              "comment": " "
            }
          ]
        }
      ]
    },
    {
      "ac_id": "11",
      "qs_id": "11",
      "affected_dosage_blocks": [
        {
          "block_id": 5,
          "possible_answers": [
            {
              "option_id": "o1",
              "value": "Local action",
              "validity": "valid",
              "comment": " "
            },
            {
              "option_id": "o2",
              "value": "Systemic action",
              "validity": "invalid",
              "comment": " "
            },
            {
              "option_id": "o3",
              "value": "Both possible",
              "validity": "maybe_valid",
              "comment": " "
            }
          ]
        }
      ]
    },
    {
      "ac_id": "12",
      "qs_id": "12",
      "affected_dosage_blocks": [
        {
          "block_id": 6,
          "possible_answers": [
            {
              "option_id": "o1",
              "value": "Yes",
              "validity": "valid",
              "comment": " "
            },
            {
              "option_id": "o2",
              "value": "Uncertain",
              "validity": "maybe_valid",
              "comment": " "
            },
            {
              "option_id": "o3",
              "value": "No",
              "validity": "invalid",
              "comment": " "
            }
          ]
        }
      ]
    },
    {
      "ac_id": "13",
      "qs_id": "13",
      "affected_dosage_blocks": [
        {
          "block_id": 7,
          "possible_answers": [
            {
              "option_id": "o1",
              "value": "Yes",
              "validity": "valid",
              "comment": " "
            },
            {
              "option_id": "o2",
              "value": "Uncertain",
              "validity": "maybe_valid",
              "comment": " "
            },
            {
              "option_id": "o3",
              "value": "No",
              "validity": "invalid",
              "comment": " "
            }
          ]
        }
      ]
    },
    {
      "ac_id": "14",
      "qs_id": "14",
      "affected_dosage_blocks": [
        {
          "block_id": 8,
          "possible_answers": [
            {
              "option_id": "o1",
              "value": "Yes",
              "validity": "valid",
              "comment": " "
            },
            {
              "option_id": "o2",
              "value": "Uncertain",
              "validity": "maybe_valid",
              "comment": " "
            },
            {
              "option_id": "o3",
              "value": "No",
              "validity": "invalid",
              "comment": " "
            }
          ]
        }
      ]
    },
    {
      "ac_id": "15",
      "qs_id": "33",
      "affected_dosage_blocks": [
        {
          "block_id": 9,
          "dl": 1,
          "possible_answers": [
            {
              "option_id": "o1",
              "value": "Yes",
              "validity": "maybe_valid",
              "comment": " "
            },
            {
              "option_id": "o2",
              "value": "Uncertain",
              "validity": "maybe_valid",
              "comment": " "
            },
            {
              "option_id": "o3",
              "value": "No",
              "validity": "invalid",
              "comment": " "
            }
          ]
        },
        {
          "block_id": 9,
          "dl": 2,
          "possible_answers": [
            {
              "option_id": "o1",
              "value": "Yes",
              "validity": "valid",
              "comment": " "
            },
            {
              "option_id": "o2",
              "value": "Uncertain",
              "validity": "maybe_valid",
              "comment": " "
            },
            {
              "option_id": "o3",
              "value": "No",
              "validity": "invalid",
              "comment": " "
            }
          ]
        },
        {
          "block_id": 9,
          "dl": 3,
          "possible_answers": [
            {
              "option_id": "o1",
              "value": "Yes",
              "validity": "maybe_valid",
              "comment": " "
            },
            {
              "option_id": "o2",
              "value": "Uncertain",
              "validity": "invalid",
              "comment": " "
            },
            {
              "option_id": "o3",
              "value": "No",
              "validity": "invalid",
              "comment": " "
            }
          ]
        }
      ]
    },
    {
      "ac_id": "16",
      "qs_id": "34",
      "affected_dosage_blocks": [
        {
          "block_id": 9,
          "dl": 1,
          "possible_answers": [
            {
              "option_id": "o1",
              "value": "Manageable",
              "validity": "maybe_valid",
              "comment": " "
            },
            {
              "option_id": "o2",
              "value": "Challenging",
              "validity": "invalid",
              "comment": " "
            },
            {
              "option_id": "o3",
              "value": "High risk",
              "validity": "invalid",
              "comment": " "
            }
          ]
        },
        {
          "block_id": 9,
          "dl": 2,
          "possible_answers": [
            {
              "option_id": "o1",
              "value": "Manageable",
              "validity": "valid",
              "comment": " "
            },
            {
              "option_id": "o2",
              "value": "Challenging",
              "validity": "maybe_valid",
              "comment": " "
            },
            {
              "option_id": "o3",
              "value": "High risk",
              "validity": "invalid",
              "comment": " "
            }
          ]
        },
        {
          "block_id": 9,
          "dl": 3,
          "possible_answers": [
            {
              "option_id": "o1",
              "value": "Manageable",
              "validity": "valid",
              "comment": " "
            },
            {
              "option_id": "o2",
              "value": "Challenging",
              "validity": "maybe_valid",
              "comment": " "
            },
            {
              "option_id": "o3",
              "value": "High risk",
              "validity": "invalid",
              "comment": " "
            }
          ]
        }
      ]
    },
    {
      "ac_id": "17",
      "qs_id": "35",
      "affected_dosage_blocks": [
        {
          "block_id": 9,
          "dl": 1,
          "possible_answers": [
            {
              "option_id": "o1",
              "value": "Good",
              "validity": "maybe_valid",
              "comment": " "
            },
            {
              "option_id": "o2",
              "value": "Moderate",
              "validity": "maybe_valid",
              "comment": " "
            },
            {
              "option_id": "o3",
              "value": "Poor",
              "validity": "invalid",
              "comment": " "
            }
          ]
        },
        {
          "block_id": 9,
          "dl": 2,
          "possible_answers": [
            {
              "option_id": "o1",
              "value": "Good",
              "validity": "valid",
              "comment": " "
            },
            {
              "option_id": "o2",
              "value": "Moderate",
              "validity": "maybe_valid",
              "comment": " "
            },
            {
              "option_id": "o3",
              "value": "Poor",
              "validity": "invalid",
              "comment": " "
            }
          ]
        },
        {
          "block_id": 9,
          "dl": 3,
          "possible_answers": [
            {
              "option_id": "o1",
              "value": "Good",
              "validity": "valid",
              "comment": " "
            },
            {
              "option_id": "o2",
              "value": "Moderate",
              "validity": "maybe_valid",
              "comment": " "
            },
            {
              "option_id": "o3",
              "value": "Poor",
              "validity": "invalid",
              "comment": " "
            }
          ]
        }
      ]
    },
    {
      "ac_id": "18",
      "qs_id": "36",
      "affected_dosage_blocks": [
        {
          "block_id": 10,
          "dl": 1,
          "possible_answers": [
            {
              "option_id": "o1",
              "value": "Yes",
              "validity": "valid",
              "comment": " "
            },
            {
              "option_id": "o2",
              "value": "Uncertain",
              "validity": "maybe_valid",
              "comment": " "
            },
            {
              "option_id": "o3",
              "value": "No",
              "validity": "invalid",
              "comment": " "
            }
          ]
        },
        {
          "block_id": 10,
          "dl": 2,
          "possible_answers": [
            {
              "option_id": "o1",
              "value": "Yes",
              "validity": "valid",
              "comment": " "
            },
            {
              "option_id": "o2",
              "value": "Uncertain",
              "validity": "maybe_valid",
              "comment": " "
            },
            {
              "option_id": "o3",
              "value": "No",
              "validity": "invalid",
              "comment": " "
            }
          ]
        },
        {
          "block_id": 10,
          "dl": 3,
          "possible_answers": [
            {
              "option_id": "o1",
              "value": "Yes",
              "validity": "valid",
              "comment": " "
            },
            {
              "option_id": "o2",
              "value": "Uncertain",
              "validity": "maybe_valid",
              "comment": " "
            },
            {
              "option_id": "o3",
              "value": "No",
              "validity": "invalid",
              "comment": " "
            }
          ]
        }
      ]
    },
    {
      "ac_id": "19",
      "qs_id": "37",
      "affected_dosage_blocks": [
        {
          "block_id": 10,
          "dl": 1,
          "possible_answers": [
            {
              "option_id": "o1",
              "value": "Yes",
              "validity": "valid",
              "comment": " "
            },
            {
              "option_id": "o2",
              "value": "Uncertain",
              "validity": "maybe_valid",
              "comment": " "
            },
            {
              "option_id": "o3",
              "value": "No",
              "validity": "invalid",
              "comment": " "
            }
          ]
        },
        {
          "block_id": 10,
          "dl": 2,
          "possible_answers": [
            {
              "option_id": "o1",
              "value": "Yes",
              "validity": "valid",
              "comment": " "
            },
            {
              "option_id": "o2",
              "value": "Uncertain",
              "validity": "maybe_valid",
              "comment": " "
            },
            {
              "option_id": "o3",
              "value": "No",
              "validity": "invalid",
              "comment": " "
            }
          ]
        },
        {
          "block_id": 10,
          "dl": 3,
          "possible_answers": [
            {
              "option_id": "o1",
              "value": "Yes",
              "validity": "valid",
              "comment": " "
            },
            {
              "option_id": "o2",
              "value": "Uncertain",
              "validity": "maybe_valid",
              "comment": " "
            },
            {
              "option_id": "o3",
              "value": "No",
              "validity": "invalid",
              "comment": " "
            }
          ]
        }
      ]
    },
    {
      "ac_id": "20",
      "qs_id": "38",
      "affected_dosage_blocks": [
        {
          "block_id": 10,
          "dl": 1,
          "possible_answers": [
            {
              "option_id": "o1",
              "value": "Yes",
              "validity": "valid",
              "comment": "liquid manufacture/flexible dosing supports wet or liquid processing"
            },
            {
              "option_id": "o2",
              "value": "Maybe",
              "validity": "valid",
              "comment": " "
            },
            {
              "option_id": "o3",
              "value": "No",
              "validity": "invalid",
              "comment": "if liquid manufacture is not needed, this route is less justified"
            }
          ]
        },
        {
          "block_id": 10,
          "dl": 2,
          "possible_answers": [
            {
              "option_id": "o1",
              "value": "Yes",
              "validity": "valid",
              "comment": "liquid manufacture/flexible dosing supports wet or liquid processing"
            },
            {
              "option_id": "o2",
              "value": "Maybe",
              "validity": "maybe_valid",
              "comment": " "
            },
            {
              "option_id": "o3",
              "value": "No",
              "validity": "invalid",
              "comment": "if liquid manufacture is not needed, this route is less justified"
            }
          ]
        },
        {
          "block_id": 10,
          "dl": 3,
          "possible_answers": [
            {
              "option_id": "o1",
              "value": "Yes",
              "validity": "maybe_valid",
              "comment": "liquid manufacture/flexible dosing supports wet or liquid processing"
            },
            {
              "option_id": "o2",
              "value": "Maybe",
              "validity": "maybe_valid",
              "comment": " "
            },
            {
              "option_id": "o3",
              "value": "No",
              "validity": "invalid",
              "comment": "if liquid manufacture is not needed, this route is less justified"
            }
          ]
        }
      ]
    },
    {
      "ac_id": "21",
      "qs_id": "39",
      "affected_dosage_blocks": [
        {
          "block_id": 11,
          "dl": 1,
          "possible_answers": [
            {
              "option_id": "o1",
              "value": "Yes",
              "validity": "valid",
              "comment": " "
            },
            {
              "option_id": "o2",
              "value": "Uncertain",
              "validity": "maybe_valid",
              "comment": " "
            },
            {
              "option_id": "o3",
              "value": "No",
              "validity": "invalid",
              "comment": " "
            }
          ]
        },
        {
          "block_id": 11,
          "dl": 2,
          "possible_answers": [
            {
              "option_id": "o1",
              "value": "Yes",
              "validity": "valid",
              "comment": " "
            },
            {
              "option_id": "o2",
              "value": "Uncertain",
              "validity": "maybe_valid",
              "comment": " "
            },
            {
              "option_id": "o3",
              "value": "No",
              "validity": "invalid",
              "comment": " "
            }
          ]
        },
        {
          "block_id": 11,
          "dl": 3,
          "possible_answers": [
            {
              "option_id": "o1",
              "value": "Yes",
              "validity": "valid",
              "comment": " "
            },
            {
              "option_id": "o2",
              "value": "Uncertain",
              "validity": "maybe_valid",
              "comment": " "
            },
            {
              "option_id": "o3",
              "value": "No",
              "validity": "invalid",
              "comment": " "
            }
          ]
        }
      ]
    },
    {
      "ac_id": "22",
      "qs_id": "40",
      "affected_dosage_blocks": [
        {
          "block_id": 11,
          "dl": 1,
          "possible_answers": [
            {
              "option_id": "o1",
              "value": "Yes",
              "validity": "valid",
              "comment": " "
            },
            {
              "option_id": "o2",
              "value": "Uncertain",
              "validity": "maybe_valid",
              "comment": " "
            },
            {
              "option_id": "o3",
              "value": "No",
              "validity": "maybe_valid",
              "comment": " "
            }
          ]
        },
        {
          "block_id": 11,
          "dl": 2,
          "possible_answers": [
            {
              "option_id": "o1",
              "value": "Yes",
              "validity": "valid",
              "comment": " "
            },
            {
              "option_id": "o2",
              "value": "Uncertain",
              "validity": "maybe_valid",
              "comment": " "
            },
            {
              "option_id": "o3",
              "value": "No",
              "validity": "maybe_valid",
              "comment": " "
            }
          ]
        },
        {
          "block_id": 11,
          "dl": 3,
          "possible_answers": [
            {
              "option_id": "o1",
              "value": "Yes",
              "validity": "valid",
              "comment": " "
            },
            {
              "option_id": "o2",
              "value": "Uncertain",
              "validity": "maybe_valid",
              "comment": " "
            },
            {
              "option_id": "o3",
              "value": "No",
              "validity": "maybe_valid",
              "comment": " "
            }
          ]
        }
      ]
    },
    {
      "ac_id": "23",
      "qs_id": "41",
      "affected_dosage_blocks": [
        {
          "block_id": 11,
          "dl": 1,
          "possible_answers": [
            {
              "option_id": "o1",
              "value": "Yes",
              "validity": "valid",
              "comment": " "
            },
            {
              "option_id": "o2",
              "value": "Uncertain",
              "validity": "maybe_valid",
              "comment": " "
            },
            {
              "option_id": "o3",
              "value": "No",
              "validity": "invalid",
              "comment": " "
            }
          ]
        },
        {
          "block_id": 11,
          "dl": 2,
          "possible_answers": [
            {
              "option_id": "o1",
              "value": "Yes",
              "validity": "valid",
              "comment": " "
            },
            {
              "option_id": "o2",
              "value": "Uncertain",
              "validity": "maybe_valid",
              "comment": " "
            },
            {
              "option_id": "o3",
              "value": "No",
              "validity": "invalid",
              "comment": " "
            }
          ]
        },
        {
          "block_id": 11,
          "dl": 3,
          "possible_answers": [
            {
              "option_id": "o1",
              "value": "Yes",
              "validity": "valid",
              "comment": " "
            },
            {
              "option_id": "o2",
              "value": "Uncertain",
              "validity": "maybe_valid",
              "comment": " "
            },
            {
              "option_id": "o3",
              "value": "No",
              "validity": "invalid",
              "comment": " "
            }
          ]
        }
      ]
    },
    {
      "ac_id": "24",
      "qs_id": "42",
      "affected_dosage_blocks": [
        {
          "block_id": 12,
          "dl": 1,
          "possible_answers": [
            {
              "option_id": "o1",
              "value": "Yes",
              "validity": "valid",
              "comment": " "
            },
            {
              "option_id": "o2",
              "value": "Uncertain",
              "validity": "maybe_valid",
              "comment": " "
            },
            {
              "option_id": "o3",
              "value": "No",
              "validity": "invalid",
              "comment": " "
            }
          ]
        },
        {
          "block_id": 12,
          "dl": 2,
          "possible_answers": [
            {
              "option_id": "o1",
              "value": "Yes",
              "validity": "valid",
              "comment": " "
            },
            {
              "option_id": "o2",
              "value": "Uncertain",
              "validity": "maybe_valid",
              "comment": " "
            },
            {
              "option_id": "o3",
              "value": "No",
              "validity": "invalid",
              "comment": " "
            }
          ]
        },
        {
          "block_id": 12,
          "dl": 3,
          "possible_answers": [
            {
              "option_id": "o1",
              "value": "Yes",
              "validity": "valid",
              "comment": " "
            },
            {
              "option_id": "o2",
              "value": "Uncertain",
              "validity": "maybe_valid",
              "comment": " "
            },
            {
              "option_id": "o3",
              "value": "No",
              "validity": "invalid",
              "comment": " "
            }
          ]
        }
      ]
    },
    {
      "ac_id": "25",
      "qs_id": "43",
      "affected_dosage_blocks": [
        {
          "block_id": 12,
          "dl": 1,
          "possible_answers": [
            {
              "option_id": "o1",
              "value": "Yes",
              "validity": "valid",
              "comment": " "
            },
            {
              "option_id": "o2",
              "value": "No",
              "validity": "maybe_valid",
              "comment": " "
            },
            {
              "option_id": "o3",
              "value": "Uncertain",
              "validity": "maybe_valid",
              "comment": " "
            }
          ]
        },
        {
          "block_id": 12,
          "dl": 2,
          "possible_answers": [
            {
              "option_id": "o1",
              "value": "Yes",
              "validity": "valid",
              "comment": " "
            },
            {
              "option_id": "o2",
              "value": "No",
              "validity": "maybe_valid",
              "comment": " "
            },
            {
              "option_id": "o3",
              "value": "Uncertain",
              "validity": "maybe_valid",
              "comment": " "
            }
          ]
        },
        {
          "block_id": 12,
          "dl": 3,
          "possible_answers": [
            {
              "option_id": "o1",
              "value": "Yes",
              "validity": "valid",
              "comment": " "
            },
            {
              "option_id": "o2",
              "value": "No",
              "validity": "maybe_valid",
              "comment": " "
            },
            {
              "option_id": "o3",
              "value": "Uncertain",
              "validity": "maybe_valid",
              "comment": " "
            }
          ]
        }
      ]
    },
    {
      "ac_id": "26",
      "qs_id": "44",
      "affected_dosage_blocks": [
        {
          "block_id": 12,
          "dl": 1,
          "possible_answers": [
            {
              "option_id": "o1",
              "value": "Yes",
              "validity": "valid",
              "comment": " "
            },
            {
              "option_id": "o2",
              "value": "Uncertain",
              "validity": "maybe_valid",
              "comment": " "
            },
            {
              "option_id": "o3",
              "value": "No",
              "validity": "invalid",
              "comment": " "
            }
          ]
        },
        {
          "block_id": 12,
          "dl": 2,
          "possible_answers": [
            {
              "option_id": "o1",
              "value": "Yes",
              "validity": "valid",
              "comment": " "
            },
            {
              "option_id": "o2",
              "value": "Uncertain",
              "validity": "maybe_valid",
              "comment": " "
            },
            {
              "option_id": "o3",
              "value": "No",
              "validity": "invalid",
              "comment": " "
            }
          ]
        },
        {
          "block_id": 12,
          "dl": 3,
          "possible_answers": [
            {
              "option_id": "o1",
              "value": "Yes",
              "validity": "valid",
              "comment": " "
            },
            {
              "option_id": "o2",
              "value": "Uncertain",
              "validity": "maybe_valid",
              "comment": " "
            },
            {
              "option_id": "o3",
              "value": "No",
              "validity": "invalid",
              "comment": " "
            }
          ]
        }
      ]
    },
    {
      "ac_id": "27",
      "qs_id": "45",
      "affected_dosage_blocks": [
        {
          "block_id": 12,
          "dl": 1,
          "possible_answers": [
            {
              "option_id": "o1",
              "value": "Yes",
              "validity": "valid",
              "comment": " "
            },
            {
              "option_id": "o2",
              "value": "Uncertain",
              "validity": "maybe_valid",
              "comment": " "
            },
            {
              "option_id": "o3",
              "value": "No",
              "validity": "invalid",
              "comment": " "
            }
          ]
        },
        {
          "block_id": 12,
          "dl": 2,
          "possible_answers": [
            {
              "option_id": "o1",
              "value": "Yes",
              "validity": "valid",
              "comment": " "
            },
            {
              "option_id": "o2",
              "value": "Uncertain",
              "validity": "maybe_valid",
              "comment": " "
            },
            {
              "option_id": "o3",
              "value": "No",
              "validity": "invalid",
              "comment": " "
            }
          ]
        },
        {
          "block_id": 12,
          "dl": 3,
          "possible_answers": [
            {
              "option_id": "o1",
              "value": "Yes",
              "validity": "valid",
              "comment": " "
            },
            {
              "option_id": "o2",
              "value": "Uncertain",
              "validity": "maybe_valid",
              "comment": " "
            },
            {
              "option_id": "o3",
              "value": "No",
              "validity": "invalid",
              "comment": " "
            }
          ]
        }
      ]
    },
    {
      "ac_id": "28",
      "qs_id": "81",
      "affected_dosage_blocks": [
        {
          "block_id": 13,
          "possible_answers": [
            {
              "option_id": "o1",
              "value": "Yes",
              "validity": "valid",
              "comment": "conventional immediate-release oral solids are appropriate when swallowing and fixed dosing are acceptable"
            },
            {
              "option_id": "o2",
              "value": "Uncertain",
              "validity": "maybe_valid",
              "comment": "may still be feasible for older pediatric or selected patients"
            },
            {
              "option_id": "o3",
              "value": "No",
              "validity": "invalid",
              "comment": " "
            }
          ]
        }
      ]
    },
    {
      "ac_id": "29",
      "qs_id": "82",
      "affected_dosage_blocks": [
        {
          "block_id": 14,
          "possible_answers": [
            {
              "option_id": "o1",
              "value": "Yes",
              "validity": "valid",
              "comment": "modified-release may be appropriate when prolonged exposure is required, but pediatric suitability should be assessed carefully"
            },
            {
              "option_id": "o2",
              "value": "Uncertain",
              "validity": "maybe_valid",
              "comment": " "
            },
            {
              "option_id": "o3",
              "value": "No",
              "validity": "invalid",
              "comment": " "
            }
          ]
        }
      ]
    },
    {
      "ac_id": "30",
      "qs_id": "83",
      "affected_dosage_blocks": [
        {
          "block_id": 15,
          "possible_answers": [
            {
              "option_id": "o1",
              "value": "Yes",
              "validity": "valid",
              "comment": "flexible-dose liquid profile is strongly compatible with pediatric use"
            },
            {
              "option_id": "o2",
              "value": "Uncertain",
              "validity": "maybe_valid",
              "comment": " "
            },
            {
              "option_id": "o3",
              "value": "No",
              "validity": "invalid",
              "comment": " "
            }
          ]
        }
      ]
    },
    {
      "ac_id": "31",
      "qs_id": "84",
      "affected_dosage_blocks": [
        {
          "block_id": 16,
          "possible_answers": [
            {
              "option_id": "o1",
              "value": "Yes",
              "validity": "valid",
              "comment": " "
            },
            {
              "option_id": "o2",
              "value": "Uncertain",
              "validity": "maybe_valid",
              "comment": " "
            },
            {
              "option_id": "o3",
              "value": "No",
              "validity": "invalid",
              "comment": " "
            }
          ]
        }
      ]
    },
    {
      "ac_id": "32",
      "qs_id": "85",
      "affected_dosage_blocks": [
        {
          "block_id": 17,
          "possible_answers": [
            {
              "option_id": "o1",
              "value": "Yes",
              "validity": "valid",
              "comment": " "
            },
            {
              "option_id": "o2",
              "value": "Uncertain",
              "validity": "maybe_valid",
              "comment": " "
            },
            {
              "option_id": "o3",
              "value": "No",
              "validity": "invalid",
              "comment": " "
            }
          ]
        }
      ]
    },
    {
      "ac_id": "33",
      "qs_id": "86",
      "affected_dosage_blocks": [
        {
          "block_id": 18,
          "possible_answers": [
            {
              "option_id": "o1",
              "value": "Yes",
              "validity": "valid",
              "comment": " "
            },
            {
              "option_id": "o2",
              "value": "Uncertain",
              "validity": "maybe_valid",
              "comment": " "
            },
            {
              "option_id": "o3",
              "value": "No",
              "validity": "invalid",
              "comment": " "
            }
          ]
        }
      ]
    },
    {
      "ac_id": "34",
      "qs_id": "87",
      "affected_dosage_blocks": [
        {
          "block_id": 19,
          "possible_answers": [
            {
              "option_id": "o1",
              "value": "Yes",
              "validity": "valid",
              "comment": " "
            },
            {
              "option_id": "o2",
              "value": "Uncertain",
              "validity": "maybe_valid",
              "comment": " "
            },
            {
              "option_id": "o3",
              "value": "No",
              "validity": "invalid",
              "comment": " "
            }
          ]
        }
      ]
    },
    {
      "ac_id": "35",
      "qs_id": "88",
      "affected_dosage_blocks": [
        {
          "block_id": 20,
          "possible_answers": [
            {
              "option_id": "o1",
              "value": "Yes",
              "validity": "valid",
              "comment": " "
            },
            {
              "option_id": "o2",
              "value": "Uncertain",
              "validity": "maybe_valid",
              "comment": " "
            },
            {
              "option_id": "o3",
              "value": "No",
              "validity": "invalid",
              "comment": " "
            }
          ]
        }
      ]
    },
    {
      "ac_id": "36",
      "qs_id": "89",
      "affected_dosage_blocks": [
        {
          "block_id": 20,
          "possible_answers": [
            {
              "option_id": "o1",
              "value": "Yes",
              "validity": "valid",
              "comment": " "
            },
            {
              "option_id": "o2",
              "value": "Uncertain",
              "validity": "maybe_valid",
              "comment": " "
            },
            {
              "option_id": "o3",
              "value": "No",
              "validity": "invalid",
              "comment": " "
            }
          ]
        }
      ]
    }
  ]
}
